# Supplementary material for: The Oncogenic Protein Kinase/ATPase RIOK1 Is Up-Regulated via the c-myc/E2F Transcription Factor Axis in Prostate Cancer
Source: Am J Pathol. 2023 Jun 9;193(9):1284–97. doi: 10.1016/j.ajpath.2023.05.013 (PMC12178385; doi:10.1016/j.ajpath.2023.05.013)
Supplement: Supplemental Table S1 [file mmc5.xlsx]

## Sheet: PCa_TCGA_PRAD
Supplementary Table S1: Full results of the RIOK1 co-expression pathway analysis of the MSigDB Hallmark pathways in early (TCGA) and castration resistant (S2UC) PCa RNA-seq datasets
pathway	NGenes	Direction	PValue	FDR
HALLMARK_E2F_TARGETS	200	Up	9.87923e-23	4.93962e-21
HALLMARK_G2M_CHECKPOINT	199	Up	3.39036e-22	8.47591e-21
HALLMARK_MYC_TARGETS_V1	200	Up	1.29867e-15	2.16445e-14
HALLMARK_MITOTIC_SPINDLE	199	Up	1.97105e-11	2.46381e-10
HALLMARK_MYOGENESIS	196	Down	1.39538e-08	1.39538e-07
HALLMARK_MYC_TARGETS_V2	58	Up	2.63339e-07	2.1945e-06
HALLMARK_UNFOLDED_PROTEIN_RESPONSE	111	Up	1.47301e-05	0.000105215
HALLMARK_PROTEIN_SECRETION	96	Up	9.54869e-05	0.000596793
HALLMARK_MTORC1_SIGNALING	199	Up	0.000925588	0.00514216
HALLMARK_KRAS_SIGNALING_DN	175	Down	0.00277707	0.0138854
HALLMARK_XENOBIOTIC_METABOLISM	189	Down	0.00381639	0.0173472
HALLMARK_PI3K_AKT_MTOR_SIGNALING	102	Up	0.00620388	0.0258495
HALLMARK_ESTROGEN_RESPONSE_LATE	197	Down	0.00894497	0.0337934
HALLMARK_TGF_BETA_SIGNALING	54	Up	0.00946215	0.0337934
HALLMARK_COAGULATION	121	Down	0.0147008	0.0490027
HALLMARK_UV_RESPONSE_DN	144	Up	0.0214631	0.063419
HALLMARK_CHOLESTEROL_HOMEOSTASIS	74	Down	0.0215625	0.063419
HALLMARK_REACTIVE_OXYGEN_SPECIES_PATHWAY	49	Down	0.0341765	0.0949348
HALLMARK_EPITHELIAL_MESENCHYMAL_TRANSITION	200	Down	0.0483657	0.127278
HALLMARK_APICAL_SURFACE	43	Down	0.0612368	0.153092
HALLMARK_BILE_ACID_METABOLISM	108	Down	0.100497	0.239278
HALLMARK_OXIDATIVE_PHOSPHORYLATION	200	Down	0.107269	0.243794
HALLMARK_WNT_BETA_CATENIN_SIGNALING	41	Up	0.164504	0.336994
HALLMARK_DNA_REPAIR	149	Up	0.166919	0.336994
HALLMARK_HYPOXIA	194	Down	0.168497	0.336994
HALLMARK_APICAL_JUNCTION	195	Down	0.185239	0.344384
HALLMARK_HEME_METABOLISM	187	Up	0.193135	0.344384
HALLMARK_FATTY_ACID_METABOLISM	147	Down	0.202869	0.344384
HALLMARK_INTERFERON_GAMMA_RESPONSE	200	Up	0.205689	0.344384
HALLMARK_ADIPOGENESIS	193	Down	0.20663	0.344384
HALLMARK_P53_PATHWAY	198	Down	0.22974	0.367594
HALLMARK_ESTROGEN_RESPONSE_EARLY	198	Down	0.23526	0.367594
HALLMARK_ALLOGRAFT_REJECTION	194	Up	0.252926	0.374328
HALLMARK_SPERMATOGENESIS	110	Up	0.254543	0.374328
HALLMARK_INFLAMMATORY_RESPONSE	197	Up	0.284386	0.406266
HALLMARK_IL6_JAK_STAT3_SIGNALING	84	Up	0.356301	0.494862
HALLMARK_TNFA_SIGNALING_VIA_NFKB	198	Up	0.385193	0.520531
HALLMARK_PANCREAS_BETA_CELLS	33	Down	0.420762	0.553634
HALLMARK_PEROXISOME	103	Down	0.447116	0.565407
HALLMARK_ANDROGEN_RESPONSE	100	Up	0.452325	0.565407
HALLMARK_GLYCOLYSIS	196	Down	0.466721	0.569172
HALLMARK_INTERFERON_ALPHA_RESPONSE	97	Up	0.573318	0.682522
HALLMARK_KRAS_SIGNALING_UP	193	Up	0.750082	0.872189
HALLMARK_IL2_STAT5_SIGNALING	197	Up	0.784349	0.881861
HALLMARK_UV_RESPONSE_UP	155	Down	0.793675	0.881861
HALLMARK_ANGIOGENESIS	33	Down	0.84846	0.922239
HALLMARK_HEDGEHOG_SIGNALING	36	Up	0.907171	0.965075
HALLMARK_APOPTOSIS	159	Down	0.941597	0.98083
HALLMARK_NOTCH_SIGNALING	32	Down	0.981143	0.996249
HALLMARK_COMPLEMENT	193	Up	0.996249	0.996249

## Sheet: Mets_SU2C_PRAD
pathway	NGenes	Direction	PValue	FDR
HALLMARK_MYC_TARGETS_V1	195	Up	1.21108e-37	6.0554e-36
HALLMARK_E2F_TARGETS	197	Up	1.76879e-27	4.42198e-26
HALLMARK_G2M_CHECKPOINT	193	Up	2.41733e-17	4.02889e-16
HALLMARK_MYC_TARGETS_V2	57	Up	1.03573e-12	1.29467e-11
HALLMARK_OXIDATIVE_PHOSPHORYLATION	185	Up	3.97608e-09	3.60255e-08
HALLMARK_DNA_REPAIR	148	Up	4.32305e-09	3.60255e-08
HALLMARK_COAGULATION	119	Down	8.38913e-09	5.99223e-08
HALLMARK_INTERFERON_ALPHA_RESPONSE	95	Down	7.39259e-07	4.37466e-06
HALLMARK_EPITHELIAL_MESENCHYMAL_TRANSITION	196	Down	7.87439e-07	4.37466e-06
HALLMARK_INTERFERON_GAMMA_RESPONSE	196	Down	2.08686e-06	1.04343e-05
HALLMARK_APICAL_JUNCTION	194	Down	9.66393e-06	4.3927e-05
HALLMARK_INFLAMMATORY_RESPONSE	192	Down	1.39139e-05	5.79746e-05
HALLMARK_IL6_JAK_STAT3_SIGNALING	82	Down	1.73276e-05	6.66446e-05
HALLMARK_MYOGENESIS	184	Down	2.79838e-05	9.99422e-05
HALLMARK_UNFOLDED_PROTEIN_RESPONSE	108	Up	6.23817e-05	0.000207939
HALLMARK_XENOBIOTIC_METABOLISM	178	Down	6.74391e-05	0.000210747
HALLMARK_MTORC1_SIGNALING	196	Up	0.000138697	0.000407931
HALLMARK_KRAS_SIGNALING_DN	148	Down	0.000287536	0.000798712
HALLMARK_TNFA_SIGNALING_VIA_NFKB	197	Down	0.000320632	0.000843769
HALLMARK_BILE_ACID_METABOLISM	101	Down	0.000626585	0.00156646
HALLMARK_ESTROGEN_RESPONSE_EARLY	195	Down	0.000679509	0.00161788
HALLMARK_COMPLEMENT	192	Down	0.000739817	0.0016814
HALLMARK_ALLOGRAFT_REJECTION	184	Down	0.00183283	0.00398441
HALLMARK_KRAS_SIGNALING_UP	188	Down	0.00312071	0.00650148
HALLMARK_ESTROGEN_RESPONSE_LATE	192	Down	0.00370205	0.0074041
HALLMARK_IL2_STAT5_SIGNALING	195	Down	0.00500344	0.00962199
HALLMARK_HEDGEHOG_SIGNALING	35	Down	0.00558296	0.0103388
HALLMARK_APICAL_SURFACE	40	Down	0.00924685	0.0165122
HALLMARK_ANGIOGENESIS	35	Down	0.0246305	0.0424664
HALLMARK_HYPOXIA	189	Down	0.0310457	0.0517428
HALLMARK_PROTEIN_SECRETION	95	Up	0.035125	0.0566532
HALLMARK_MITOTIC_SPINDLE	198	Up	0.056928	0.08895
HALLMARK_NOTCH_SIGNALING	32	Down	0.0656912	0.0995322
HALLMARK_APOPTOSIS	156	Down	0.0850145	0.125021
HALLMARK_HEME_METABOLISM	184	Up	0.108143	0.15449
HALLMARK_P53_PATHWAY	191	Down	0.128538	0.17466
HALLMARK_CHOLESTEROL_HOMEOSTASIS	71	Down	0.129249	0.17466
HALLMARK_PANCREAS_BETA_CELLS	25	Down	0.142277	0.187206
HALLMARK_UV_RESPONSE_DN	141	Down	0.232666	0.29829
HALLMARK_SPERMATOGENESIS	102	Up	0.251276	0.314095
HALLMARK_PI3K_AKT_MTOR_SIGNALING	102	Up	0.278658	0.339827
HALLMARK_GLYCOLYSIS	194	Down	0.454678	0.541283
HALLMARK_PEROXISOME	101	Down	0.471699	0.548487
HALLMARK_ADIPOGENESIS	189	Up	0.491323	0.558322
HALLMARK_TGF_BETA_SIGNALING	54	Down	0.689514	0.766127
HALLMARK_FATTY_ACID_METABOLISM	148	Up	0.707907	0.769464
HALLMARK_REACTIVE_OXYGEN_SPECIES_PATHWAY	49	Up	0.730293	0.776908
HALLMARK_UV_RESPONSE_UP	151	Down	0.750404	0.778485
HALLMARK_WNT_BETA_CATENIN_SIGNALING	40	Down	0.762915	0.778485
HALLMARK_ANDROGEN_RESPONSE	98	Up	0.791947	0.791947
